# Supplementary material for: Experimental study on soil impermeability based on chemical improvement method
Source: PLoS One. 2025 Oct 21;20(10):e0334100. doi: 10.1371/journal.pone.0334100 (PMC12539693; doi:10.1371/journal.pone.0334100)
Supplement: S1 File — S1 Figure. The original data in Fig 3. S2 Table. The original data in Fig 5. S3 Table. The original data in Fig 6.S4 Table. The original data in Fig 7. S5 Table. The original data in Fig 8. S6 Table. The original data in Fig 9. S7 Table. The original data in Fig 10. S8 Table. The original data in Fig 11. S9 Table. The original data in Fig 12. S10 Table. The original data in Fig 13. S11 Table. The original data in Fig 14. (ZIP) [file pone.0334100.s001.zip]

Archive with 12 entries (11 files):
- supporting information/
- supporting information/S1 Figure. The original data in Fig 3 .pdf
- supporting information/S10 Table. The original data in Fig 13.pdf
- supporting information/S11 Table. The original data in Fig 14.pdf
- supporting information/S2 Table. The original data in Fig 5.pdf
- supporting information/S3 Table. The original data in Fig 6.pdf
- supporting information/S4 Table. The original data in Fig 7.pdf
- supporting information/S5 Table. The original data in Fig 8.pdf
- supporting information/S6 Table. The original data in Fig 9.pdf
- supporting information/S7 Table. The original data in Fig 10.pdf
- supporting information/S8 Table. The original data in Fig 11.pdf
- supporting information/S9 Table. The original data in Fig 12.pdf
